# Supplementary material for: Deciphering the Systemic Impact of Herbal Medicines on Allergic Rhinitis: A Network Pharmacological Approach
Source: Life (Basel). 2024 Apr 25;14(5):553. doi: 10.3390/life14050553 (PMC11122645; doi:10.3390/life14050553)
Supplement: Supplementary file 1 [file life-14-00553-s001.zip]

Archive with 1 entries (1 files):
- life-2948797-supplementary.pdf
